# Supplementary material for: Homology-directed repair in mouse cells increased by CasRx-mediated knockdown or co-expressing Kaposi’s sarcoma-associated herpesvirus ORF52
Source: Biosci Rep. 2019 Oct 15;39(10):BSR20191914. doi: 10.1042/BSR20191914 (PMC6822532; doi:10.1042/BSR20191914)
Supplement: Supplementary Tables S1-S6 [file BSR-2019-1914_supp1.zip]

Archive with 2 entries (2 files):
- BSR-2019-1914_suppST1.xls
- BSR-2019-1914_suppST2.xls
