# Supplementary material for: Homology-directed repair in mouse cells increased by CasRx-mediated knockdown or co-expressing Kaposi’s sarcoma-associated herpesvirus ORF52
Source: Biosci Rep. 2019 Oct 15;39(10):BSR20191914. doi: 10.1042/BSR20191914 (PMC6822532; doi:10.1042/BSR20191914)
Supplement: Supplementary Tables S1-S6 [file BSR-2019-1914_supp1.zip › BSR-2019-1914_suppST1.xls]

## Sheet: Sheet1
Table S1. Sequences used in this study for mammalian RNA targeting.
Name	Sequence (5’ to 3’)
CasRx mCherry pre-gRNA spacer 1	CGCCGCCGTCCTCGAAGTTCATCACGCGCT
CasRx mCherry pre-gRNA spacer 2	GAAGCGCATGAACTCCTTGATGATGGCCAT
CasRx mCherry pre-gRNA spacer 3	TTCATCACGCGCTCCCACTTGAAGCCCTCG
CasRx mCherry pre-gRNA spacer 4	ACCTTGAAGCGCATGAACTCCTTGATGATG
CasRx LIG4 pre-gRNA spacer 1（pre-gRNALIG4-6441）	ccacccttcacctcttttgtctggcttgta
CasRx LIG4 pre-gRNA spacer 2（pre-gRNALIG4-6445）	gcttcttcttattaaccatcagtacgtcaa
CasRx LIG4 pre-gRNA spacer 3（pre-gRNALIG4-6447）	ggccatcatctcaccgtcaaggatgcacgc
CasRx control pre-gRNA spacer	TCACCAGAAGCGTACCATACTCACGAACAG
Table S2. Sequences used in this study for mammalian gene targeting.
Name	Sequence (5’ to 3’)
Rosa26 loci sgRNA	actccagtctttctagaaga
EGFP sgRNA	gctgaagcactgcacgccgt
ACTB loci sgRNA	AGTCCGCCTAGAAGCACTTG
Tubb3 loci sgRNA	agctgcgagcaacttcactt
Table S3. Primers used in this study .
Name	Sequence (5’ to 3’)
CasRx LIG4 pre-gRNA spacer 1primer-F	AAAC ccacccttcacctcttttgtctggcttgta
CasRx LIG4 pre-gRNA spacer 1primer-R	cttg tacaagccagacaaaagaggtgaagggtgg
CasRx LIG4 pre-gRNA spacer 2primer-F	AAAC gcttcttcttattaaccatcagtacgtcaa
CasRx LIG4 pre-gRNA spacer 2primer-R	cttg ttgacgtactgatggttaataagaagaagc
CasRx LIG4 pre-gRNA spacer 3primer-F	AAAC ggccatcatctcaccgtcaaggatgcacgc
CasRx LIG4 pre-gRNA spacer 3primer-R	cttg gcgtgcatccttgacggtgagatgatggcc
CasRx mcherry pre-gRNA spacer 1primer-F	AAAC CGCCGCCGTCCTCGAAGTTCATCACGCGCT
CasRx mcherry pre-gRNA spacer 1primer-R	cttg AGCGCGTGATGAACTTCGAGGACGGCGGCG
CasRx mcherry pre-gRNA spacer 2primer-F	AAAC GAAGCGCATGAACTCCTTGATGATGGCCAT
CasRx mcherry pre-gRNA spacer 2primer-R	cttg ATGGCCATCATCAAGGAGTTCATGCGCTTC
CasRx mcherry pre-gRNA spacer 3primer-F	aaac TTCATCACGCGCTCCCACTTGAAGCCCTCG
CasRx mcherry pre-gRNA spacer 3primer-R	cttg CGAGGGCTTCAAGTGGGAGCGCGTGATGAA
CasRx mcherry pre-gRNA spacer 4primer-F	aaac ACCTTGAAGCGCATGAACTCCTTGATGATG
CasRx mcherry pre-gRNA spacer 4primer-R	cttg CATCATCAAGGAGTTCATGCGCTTCAAGGT
CasRx control pre-gRNA spacer primer-F	aaacTCACCAGAAGCGTACCATACTCACGAACAG
CasRx control pre-gRNA spacer primer-R	cttg CTGTTCGTGAGTATGGTACGCTTCTGGTGA
Rosa26 loci genotyping 5'outer primer-F	ctcgtcgctgattggcttctt
Rosa26 loci genotyping 5'outer primer-R	ggcgggccatttaccgtaagtta
Rosa26 loci genotyping 3'outer primer-F	gagacatccacctggaaacca
Rosa26 loci genotyping 3'outer primer-R	ttcgccctcagacgagtcggatct
Rosa26 loci genotyping 5'inner primer-F	ttttggttggcgtaaggcgcc
Rosa26 loci genotyping 5'inner primer-R	gggctatgaactaatgaccccg
Rosa26 loci genotyping 3'inner primer-F	tttggccgcctccccgccATAA
Rosa26 loci genotyping 3'inner primer-R	ccacctggaaaccattaatgg
ACTB loci genotyping 5'outer primer-F	CCCTGAGTGTTTCTTGTGGC
ACTB loci genotyping 5'outer primer-R	TGGAGCCGTACATGAACTGA
ACTB loci genotyping 3'outer primer-F	CCATCTACGAGGGCTATGCT
ACTB loci genotyping 3'outer primer-R	TGAAGCGCATGAACTCCTTG
ACTB loci genotyping 5'inner primer-F	GCCCCGTAATGCAGAAGAAG
ACTB loci genotyping 5'inner primer-R	AGGTAGTGTTAGTGCAGGCC
ACTB loci genotyping 3'inner primer-F	CTACGACGCTGAGGTCAAGA
ACTB loci genotyping 3'inner primer-R	GCCTAGGTTTCTGGAGGAGT
Tubb3 loci genotyping 5'outer primer-F	atgggcacactgctcatcag
Tubb3 loci genotyping 5'outer primer-R	AGTCGTGCTGCTTCATGTGG
Tubb3 loci genotyping 3'outer primer-F	tgtcggacactgtggtggag
Tubb3 loci genotyping 3'outer primer-R	GCCGGTGGTGCAGATGAACT
Tubb3 loci genotyping 5'inner primer-F	AGATCCGCCACAACATCGAGG
Tubb3 loci genotyping 5'inner primer-R	ctgactgactggatacagggc
Tubb3 loci genotyping 3'inner primer-F	GACAACCACTACCTGAGCACC
Tubb3 loci genotyping 3'inner primer-R	tcaaaagccaagtcccagcc
Rosa26 loci sgRNA primer-F	cacc g actccagtctttctagaaga
Rosa26 loci sgRNA primer-R	aaac tcttctagaaagactggagt c
EGFP sgRNA primer-F	cacc gctgaagcactgcacgccgt
EGFP sgRNA primer-R	aaac acggcgtgcagtgcttcagc
ACTB loci sgRNA primer-F	cacc g AGTCCGCCTAGAAGCACTTG
ACTB loci sgRNA primer-R	aaac CAAGTGCTTCTAGGCGGACT c
Tubb3 loci sgRNA primer-F	cacc g agctgcgagcaacttcactt
Tubb3 loci sgRNA primer-R	aaac aagtgaagttgctcgcagct c
Control sgRNA primer-F	cacc g TGCGAATACGCCCACGCGAT
Control sgRNA primer-R	aaac ATCGCGTGGGCGTATTCGCA c
Table S4. Mammalian codon–optimized sequencesof ORF52. (5’ to 3’)
ATGGCCGCCCCTAGGGGCaGGCCTAAGAAGGACCTGACCATGGAGGACCTGACCGCCAAGATCAGCCAGCTGACCGTGGAGAACAGGGAGCTGAGGAAGGCCCTGGGCAGCACCGCCGACCCTAGGGACAGGCCTCTGACCGCCACCGAGAAGGAGGCCCAGCTGACCGCCACCGTGGGCGCCCTG AGCGCCGCCGCCGCCAAGAAGATCGAGGCCAGGGTGAGAACCATCTTCAGCAAGGTGGTGACCCAGAAGCAGGTGGACGACGCCCTGAAGGGCCTGAGCCTGAGGATCGACGTGTGCATGAGCGACGGCGGCACCGCCAAGCCTCCTCCTGGCGCCAACAACAGAAGGAGGAGAGGCGCCAGCACCACCAGGGCCGGCGTGGACGAC
Table S5. off-target sites for sgACTB.
Name	Locus	Sequence	Mismatch
On-target	chr5:+142903790	AGTCCGCCTAGAAGCACTTGCGG	0
off-target1	chr8:-46230104	AGTCCatCTAGAAGCAtTTGCGG	3
off-target2	chr8:+123892001	AGTgCGCCTAGAAGCAtTTGCGG	2
off-target3	chr12：+62065679	AGTCtGCCTAGAAGCAtTTGAGG	2
off-target4	chr4：-103564513	AGTCCatCTAGAAGCAtTTGCGG	3
off-target5	chr13:-81065787	AGTCCatCTAGAAGCAtTTGCGG	3
off-target6	chr2:-164563401	AGcCCGCCTgGcAGCACTTGCGG	3
off-target7	chr17:+8565844	AGTCtGCCTAGAAaCAtTTGTGG	3
off-target8	chrX:+86032648	AGTCCagCTAGAAGCAtTTGTGG	3
off-target9	chrX:+143183431	AGTCCaCCTAGAAGCAtTTGTGG	2
off-target10	chr11:+120346382	AGTCCatCTAGAAGCAtTTGCGG	3
Primer used for sgACTB Off-target sites
ACTB OFF-TARGET OFF1	gtactcagtctggatccgtg
ACTB OFF-TARGET OFF1	ccgagccacatgaactaaggac
ACTB OFF-TARGET OFF1	actgtccaccttccagcaga
ACTB OFF-TARGET OFF2	accctgcaaccacagcacga
ACTB OFF-TARGET OFF2	gaacacgcaggcacgtgaca
ACTB OFF-TARGET OFF2	cacgcaggcacgtgacactctt
ACTB OFF-TARGET OFF3	gacatacaggctccctgagc
ACTB OFF-TARGET OFF3	gccatgccagggttatctcagg
ACTB OFF-TARGET OFF3	ccctgagcgcaagtactctg
ACTB OFF-TARGET OFF4	gccctagcacctagcacgat
ACTB OFF-TARGET OFF4	ccaagtgaccgagccacatg
ACTB OFF-TARGET OFF4	ggatcggtggctccattctg
ACTB OFF-TARGET OFF5	ggatcggtggctccattctg
ACTB OFF-TARGET OFF5	gcctcactgtccaccttcca
ACTB OFF-TARGET OFF5	agtgaccgagccacatgaac
ACTB OFF-TARGET OFF6	ggcaccgatgcagagaaacc
ACTB OFF-TARGET OFF6	agacaagggaggcacgtgtg
ACTB OFF-TARGET OFF6	cgggtttccaccgcttttcg
ACTB OFF-TARGET OFF7	gaccgcttcaccatgccagt
ACTB OFF-TARGET OFF7	gcaccactatgcacccaaac
ACTB OFF-TARGET OFF7	gctgacaggatgcagaaggag
ACTB OFF-TARGET OFF8	gaggctagcatgaggtgtg
ACTB OFF-TARGET OFF8	ggtgcagaaggagatcacagc
ACTB OFF-TARGET OFF8	cacagctctagaaccagcac
ACTB OFF-TARGET OFF9	gtcatgccaatgttatctcgg
ACTB OFF-TARGET OFF9	ctctgtctcctagcaccatg
ACTB OFF-TARGET OFF9	cattgctgacctgatgcagg
ACTB OFF-TARGET OFF10	gaggctagcatgaggtgtg
ACTB OFF-TARGET OFF10	gcgcaagtactcagtctgg
ACTB OFF-TARGET OFF10	ccacaggaagggcatgagtg
Table S6. off-target sites for sgTubb3.
Name	Locus	Sequence	Mismatch
On-target	chr8：-123421673	AGCTGCGAGCAACTTCACTTGGG	0
off-target1	chr8：-122283331	AcCTGCGAGaAACTTCACTcGGG	3
off-target2	chr3：-138247187	AtCTcCGAGCAcCTTCACTTTGG	3
off-target3	chr2：+33276698	AGCTGCaAcaAACTTCACTTTGG	3
off-target4	chr19：+57358340	AGCTGgaAGCAACTTaACTTGGG	3
off-target5	chr6：+138806306	AGCTtCaAGCAtCTTCACTTGGG	3
off-target6	chr11:-56364981	AGaTGCaAGCAtCTTCACTTGGG	3
off-target7	chr15：-71694446	AGaTtCaAGCAACTTCACTTGGG	3
Primer used for sgTubb3 Off-target sites
TUBB3 OFF-TARGET OFF1	acccaccaactgcccctaac
TUBB3 OFF-TARGET OFF1	tactcgctcctagagcagcc
TUBB3 OFF-TARGET OFF1	ggaggagctcttcctgtgtg
TUBB3 OFF-TARGET OFF2	gagtgtacccagatcccaagg
TUBB3 OFF-TARGET OFF2	tctcatccgtgagggtctgg
TUBB3 OFF-TARGET OFF2	ggtctcttcctggttggacag
TUBB3 OFF-TARGET OFF3	gagagcagtgttgggctcca
TUBB3 OFF-TARGET OFF3	gcagtggtggcacacacctt
TUBB3 OFF-TARGET OFF3	tccacatccccagccaatcc
TUBB3 OFF-TARGET OFF4	ccccagatcccgaacagact
TUBB3 OFF-TARGET OFF4	cctggcttggagggctattg
TUBB3 OFF-TARGET OFF4	agcccctgctgctatgcctt
TUBB3 OFF-TARGET OFF5	cagcttgtccctctcctggt
TUBB3 OFF-TARGET OFF5	ccctctcctggtttctctcc
TUBB3 OFF-TARGET OFF5	gggttacttggcatggtgtg
TUBB3 OFF-TARGET OFF6	ctgccagtggcagatttctg
TUBB3 OFF-TARGET OFF6	ttcatggccatctggccatc
TUBB3 OFF-TARGET OFF6	ctccattggcccaaagaagc
TUBB3 OFF-TARGET OFF7	atgtcttcatgcccaggccc
TUBB3 OFF-TARGET OFF7	ccaacacctgatcctgctcc
TUBB3 OFF-TARGET OFF7	gctccctccccatttctctc
