# Supplementary material for: Homology-directed repair in mouse cells increased by CasRx-mediated knockdown or co-expressing Kaposi’s sarcoma-associated herpesvirus ORF52
Source: Biosci Rep. 2019 Oct 15;39(10):BSR20191914. doi: 10.1042/BSR20191914 (PMC6822532; doi:10.1042/BSR20191914)
Supplement: Supplementary Tables S1-S6 [file BSR-2019-1914_supp1.zip › BSR-2019-1914_suppST2.xls]

## Sheet: Sheet1
Data present the normalized expression value relative to mcherry
N2A mcherryKD（Related to Figure. 1c)
Repeats	bpNls-CasRX	CasRX-bpNls	bpNls-CasRX-bpNls	sv40Nls-CasRX-sv40Nls	ck
1	0.200078	0.152565	0.221934	0.213345	1.01652
2	0.275385	0.25485	0.255495	0.384105	1.06619
3	0.194129	0.129416	0.189936	0.162424	1.07205
Average	0.223197	0.178944	0.222455	0.253291	1.05159
s.d	0.0452933	0.0667477	0.0327825	0.116114	0.0305108
s.d: standar derivation
Two-tailed unpaired t-test	1.24714e-05	3.28339e-05	5.63757e-06	0.000324533
	***	***	***	***
		0.395802	0.982755	0.697266
			0.368164	0.390753
				0.680884
s.d: standar derivation
(*): p<0,05
(**): p<0,01
(***): p<0,001
Data present the normalized expression value relative to Lig4
N2a cell（Related to Figure .s1c)
Repeats	6441	6447	6445	CK
1	0.194424	0.143736	0.222344	1.01171
2	0.252069	0.140378	0.217148	1.02674
Average	0.223247	0.142057	0.219746	1.01922
s.d	0.0407611	0.00237492	0.00367373	0.0106329
Two-tailed unpaired t-test		0.00139746	7.71266e-05	9.8986e-05
		**	***	***
			0.00158155
			*
s.d: standar derivation
(*): p<0,05
(**): p<0,01
(***): p<0,001
Data present the normalized expression value relative to Lig4
N2A（Related to Figure .1e)
Repeats	6447	6441+6447	6441+6445+6447	ck
1	0.602412	0.673702	0.660892	1.00357
2	0.652415	0.742629	0.699897	1.00306
3	0.824948	0.623851	0.731644	1.01213
Average	0.693259	0.680061	0.697478	1.00625
s.d	0.116755	0.0596436	0.0354378	0.00509143
s.d: standar derivation
Two-tailed unpaired t-test	0.00974226	0.000702658	0.000116971
	**	***	***
	0.870053	0.686114
	0.955112
s.d: standar derivation
(*): p<0,05
(**): p<0,01
(***): p<0,001
Related to Figure .1f
N2a-Rosa26 egfp+ cell(BFP+ cells/total EGFPneg cells(%)) （Related to Figure .1f )
Repeats		Pre-sgRNALIG4-6447/bpNLS-CasRX/Cas9/donor/sgRNAEGFP	Pre-sgRNAck-6447/bpNLS-CasRX/Cas9/donor/sgRNACK
1		0.0730337	0.0578577		Two-tailed unpaired t-test
2		0.0730594	0.0469154		0.00702933
3		0.077207	0.0581717		**
Average		0.0744334	0.054315
s.d		0.00240209	0.00641012
N2a-Rosa26 egfp+ cell(BFP- cells/total EGFPneg cells(%)) （Related to Figure .1f )
Repeats		Pre-sgRNALIG4-6447/bpNLS-CasRX/Cas9/donor/sgRNAEGFP	Pre-sgRNAck-6447/bpNLS-CasRX/Cas9/donor/sgRNACK
1		0.926966	0.942142
2		0.926941	0.953085
3		0.922793	0.941828		Two-tailed unpaired t-test
					0.00702933
Average		0.925567	0.945685		**
s.d		0.00240209	0.00641012
s.d: standar derivation
(*): p<0,05
(**): p<0,01
(***): p<0,001
Related to Figure .2d
N2a-Rosa26 egfp+ cell(BFP+ cells/total EGFPneg cells(%)) （Related to Figure .2d )
Repeats		Cas9/donor/sgRNAEGFP	Cas9/donor/sgRNAEGFP/ORF52
1		0.103	0.222222			Two-tailed unpaired t-test
2		0.100798	0.189859			0.0198994
3		0.0656997	0.144712			*
Average		0.0898325	0.185598
s.d		0.0209287	0.0389306
N2a-Rosa26 egfp+ cell(BFP- cells/total EGFPneg cells(%)) （Related to Figure .2d )
Repeats		Cas9/donor/sgRNAEGFP	Cas9/donor/sgRNAEGFP/ORF52
1		0.897	0.777778			Two-tailed unpaired t-test
2		0.899202	0.804761			0.0192431
3		0.9343	0.855288			*
Average		0.910167	0.812609
s.d		0.0209287	0.0393467
s.d: standar derivation
(*): p<0,05
(**): p<0,01
(***): p<0,001
Related to Figure. 3c
Mouse E14 cells(Actb locus,mcherry +cells/total cells(%))				MouseN2A cells(Actb locus,mcherry +cells/total cells(%))
Repeats	Cas9/donor/sgRNAEGFP	Cas9/donor/sgRNAEGFP/ORF52		Repeats	Cas9/donor/sgRNAEGFP	Cas9/donor/sgRNAEGFP/ORF52
1	13.5	22.2		1	2.83	8.81
2	12	21.7		2	3.06	7.69
3	14.2	20.8		3	3.1	8.6
Average	13.2333	21.5667		Average	2.99667	8.36667
s.d	1.12398	0.70946		s.d	0.145717	0.595343
Two-tailed unpaired t-test	0.000408114			Two-tailed unpaired t-test	0.000109938
	***				***
Mouse E14 cells(Tubb3 locus,EGFP +cells/total cells(%))					MouseN2A cells(Tubb3 locus,EGFP +cells/total cells(%))
Repeats	Cas9/donor/sgRNAEGFP	Cas9/donor/sgRNAEGFP/ORF52			Repeats	Cas9/donor/sgRNAEGFP	Cas9/donor/sgRNAEGFP/ORF52
1	0.034	2.4			1	8.12	11
2	1.67	3.09			2	4.91	9.24
3	0.021	2.47			3	3.9	8.94
Average	0.575	2.65333			Average	5.64333	9.72667
s.d	0.94832	0.379781			s.d	2.2035	1.11289
					Two-tailed unpaired t-test	0.0456981
Two-tailed unpaired t-test	0.0243647					*
	*
s.d: standar derivation
(*): p<0,05
(**): p<0,01
(***): p<0,001
